# Supplementary material for: Effects of Dietary Vitamin D Levels on Markers Related to Amyloidogenesis and Neuroinflammation in db/db Mice
Source: Nutrients. 2025 Oct 24;17(21):3339. doi: 10.3390/nu17213339 (PMC12608884; doi:10.3390/nu17213339)
Supplement: Supplementary file 1 [file nutrients-17-03339-s001.zip]

Archive with 1 entries (1 files):
- nutrients-3918659-supplementary.pdf
